# Supplementary material for: Phonon Transport and Thermoelectric Properties of Imidazole-Graphyne
Source: Materials (Basel). 2021 Sep 27;14(19):5604. doi: 10.3390/ma14195604 (PMC8509738; doi:10.3390/ma14195604)
Supplement: Supplementary file 1 [file materials-14-05604-s001.zip]

Archive with 1 entries (1 files):
- materials-1389255-supplementary.pdf
